# Supplementary material for: Differential Metabolomics and Cardiac Function in Trained vs. Untrained Yili Performance Horses
Source: Animals (Basel). 2025 Aug 20;15(16):2444. doi: 10.3390/ani15162444 (PMC12382719; doi:10.3390/ani15162444)
Supplement: Supplementary file 1 [file animals-15-02444-s001.zip]

Archive with 4 entries (4 files):
- animals-3734115 Supplementary Table S1 Yili Horse Size Data.xlsx
- animals-3734115 Supplementary Table S2 Yili Horse 1000m Speed Race Results.xlsx
- animals-3734115 Supplementary Table S3 Parameters of cardiac structure and function of untrained horses.xlsx
- animals-3734115 Supplementary Text S1 Training plan.pdf
