# Supplementary material for: Differential Metabolomics and Cardiac Function in Trained vs. Untrained Yili Performance Horses
Source: Animals (Basel). 2025 Aug 20;15(16):2444. doi: 10.3390/ani15162444 (PMC12382719; doi:10.3390/ani15162444)
Supplement: Supplementary file 1 [file animals-15-02444-s001.zip › animals-3734115 Supplementary Table S1 Yili Horse Size Data.xlsx]

## Sheet: Sheet1
Group	withers height	body length	chest circumference	circumference of cannon bone	All horse were 2 years old
UG1	148.5	141	161	16.5
UG2	145	140.5	157	17
UG3	145.5	139	158	17
UG4	144	138	156	17
UG5	145	147	155	16.5
UG6	147	146	162	18
AG1	147	144	166	18
AG2	145	142	158	17
AG3	146	142	160	17.5
AG4	143	140	159	17
AG5	143	138.5	150	17
AG6	146	140	154	17
HG1	143	142	159	17
HG2	146	142	161	17.5
HG3	147	144	160.5	16
HG4	142	137	159	16.5
HG5	147	146	161	17.5
HG6	146	146	162	17.5
