# Supplementary material for: Differential Metabolomics and Cardiac Function in Trained vs. Untrained Yili Performance Horses
Source: Animals (Basel). 2025 Aug 20;15(16):2444. doi: 10.3390/ani15162444 (PMC12382719; doi:10.3390/ani15162444)
Supplement: Supplementary file 1 [file animals-15-02444-s001.zip › animals-3734115 Supplementary Table S2 Yili Horse 1000m Speed Race Results.xlsx]

## Sheet: Sheet1
GROUP	TIME(s)		GROUP	TIME(s)		GROUP	TIME(s)
AG1	74.36		AG1	76.53		AG1	75.35
AG2	73.11		AG2	72.65		AG2	76.8
AG3	75.26		AG3	77.66		AG3	74.25
AG4	75.16		AG4	74.19		AG4	77.7
AG5	75.26		AG5	76.86		AG5	75.37
AG6	77.9		AG6	76.35		AG6	77.82
HG1	82.68		HG1	80.19		HG1	72.59
HG2	79.39		HG2	78.47		HG2	82.79
HG3	81.35		HG3	82.36		HG3	79.91
HG4	78.94		HG4	79.08		HG4	81.37
HG5	79.82		HG5	78.52		HG5	82.33
HG6	80.53		HG6	81.13		HG6	82.79
