# Supplementary material for: Differential Metabolomics and Cardiac Function in Trained vs. Untrained Yili Performance Horses
Source: Animals (Basel). 2025 Aug 20;15(16):2444. doi: 10.3390/ani15162444 (PMC12382719; doi:10.3390/ani15162444)
Supplement: Supplementary file 1 [file animals-15-02444-s001.zip › animals-3734115 Supplementary Table S3 Parameters of cardiac structure and function of untrained horses.xlsx]

## Sheet: Sheet1
Index	UG	HG	AG
RVDd(cm)	2.25±0.05	2.17+0.09	2.27+0.13
IVSd(cm)	2.07±0.09	1.97+0.19	2.05+0.18
LVIDd(cm)	8.68±0.16	8.61+0.21	8.79+0.26
LVFWd(cm)	1.71±0.09	1.48+0.07	1.59+0.13
RVDs(cm)	1.54±0.07	1.44+0.16	1.47+0.1
IVSs(cm)	3.36±0.11	3.21+0.35	3.58+0.21
LVIDS(cm)	5.15±0.06	5.14+0.07	5.29+0.1
LVFWs(cm)	2.47±0.11	2.43+0.22	2.51+0.31
LVminor(cm)	13.34±0.2	13.48+0.7	13.82+0.43
LADd(cm)	7.74±0.21	7.78+0.55	7.63+0.29
LADs(cm)	8.91±0.12	8.88+0.3	8.97+0.51
AODd(cm)	4.49±0.11	4.39+0.37	4.53+0.22
PAd(cm)	3.78±0.09	3.56+0.16	3.67+0.17
AODs(cm)	4.29±0.22	4.61+0.23	4.51+0.18
PAs(cm)	4.19±0.24	4.11+0.31	4.27+0.17
EF(%)	0.69±0.01	0.69+0.01	0.69+0.01
FS(%)	0.41±0.01	0.4+0.01	0.41+0.01
SV(ml)	286.72±15.54	279.92+18.39	289.83+23.98
HR(bpm)	55	53	50
LVM(g)	1.32±0.09	1.24+0.09	1.36+0.19
EDV(ml)	413.48±16.49	405.77+21.99	427.75+29.38
ESV(ml)	126.76±3.41	125.85+3.96	129.92+4.41
